# Supplementary material for: Panthenol Protects Against Oxidative Stress and Liver Fibrosis in Cholestasis in Association with Increased Coenzyme A Biosynthesis
Source: Int J Mol Sci. 2026 May 29;27(11):4913. doi: 10.3390/ijms27114913 (PMC13256252; doi:10.3390/ijms27114913)
Supplement: Supplementary file 1 [file ijms-27-04913-s001.zip]

Archive with 2 entries (2 files):
- Video S1_Control.avi
- Video S2. 5mM PL_24h.avi
